# Supplementary material for: In Vitro Biological Activities and Phytochemical Analyses of Mespilus germanica L
Source: Molecules. 2025 Dec 23;31(1):50. doi: 10.3390/molecules31010050 (PMC12786780; doi:10.3390/molecules31010050)
Supplement: Supplementary file 1 [file molecules-31-00050-s001.zip]

Archive with 1 entries (1 files):
- molecules-4021590-supplementary.pdf
